# Supplementary material for: Genomic Characterization of a Relative of Mumps Virus in Lesser Dawn Bats of Southeast Asia
Source: Viruses. 2023 Feb 28;15(3):659. doi: 10.3390/v15030659 (PMC10053730; doi:10.3390/v15030659)
Supplement: Supplementary file 1 [file viruses-15-00659-s001.zip]

Archive with 2 entries (2 files):
- Supplemental Table S1.xlsx
- viruses-2184600-supplementary.pdf
